# Supplementary material for: Rapid detection of Burkholderia cepacia complex carrying the 16S rRNA gene in clinical specimens by recombinase-aided amplification
Source: Front Cell Infect Microbiol. 2022 Sep 5;12:984140. doi: 10.3389/fcimb.2022.984140 (PMC9483118; doi:10.3389/fcimb.2022.984140)
Supplement: Supplementary file 2 [file Table_1.xlsx]

## Sheet: Sheet1
Supplemental Table 1 Strains used for specificity evaluation in this study
Strain	Source
Haemophilus influenzae ATCC10211	Reference Strain
Mycobacterium tuberculosis ATCC25618	Clinical isolates
Staphylococcus aureus ATCC29213	Reference Strain
Pseudomonas aeruginosa ATCC27853	Clinical isolates
Klebsiella pneumoniae ATCC BAA-2146	Clinical isolates
Escherichia coli ATCC25922	Reference Strain
Mycoplasma pneumoniae M129 ATCC 29342	Reference Strain
Burkholderia cepacia ATCC 25416	Reference Strain
Burkholderia multivorans ATCC BAA-247	Reference Strain
Burkholderia vietnamiensis ATCC BAA-248	Reference Strain
Burkholderia ambifaria CGMCC 1.10506	Reference Strain
Burkholderia gladioli ATCC 10248	Reference Strain
