# Supplementary material for: Rapid detection of Burkholderia cepacia complex carrying the 16S rRNA gene in clinical specimens by recombinase-aided amplification
Source: Front Cell Infect Microbiol. 2022 Sep 5;12:984140. doi: 10.3389/fcimb.2022.984140 (PMC9483118; doi:10.3389/fcimb.2022.984140)
Supplement: Supplementary file 4 [file Table_3.xlsx]

## Sheet: Sheet1
Supplemental Table 3 Other sets of primers and probes in RAA assay
Set	Primer	Sequence(5’ to 3’)
16S-2	16S-2-F	CTCAACCTGGGAACTGCATTGGTGACTGGCA
	16S-2-R	GCTTTCGTGCATGAGCGTCAGTATTGGCCCAG
	16S-2-P	CTAGAGTATGGCAGAGGGGGGTAGAATTCCACG [FAM-dT][THF][BHQ-dT]AGCAGTGAAATGCGT
16S-3	16S-3-F	CCTTACACATGCAAGTCGAACGGCAGCACG
	16S-3-R	GCTTTCATCCGTAGATCGTATGCGGTATTAA
	16S-3-P	CCTGGTGGCGAGTGGCGAACGGGTGAGTAA[FAM-dT][THF][BHQ-dT]CGGAACATGTCCTGT
16S-4	16S-4-F	TTACACATGCAAGTCGAACGGCAGCACGGGTGC
	16S-4-R	GCCAACCCTATAGCGCGAGGCCCGAAGGTC
	16S-4-P	CCTGGTGGCGAGTGGCGAACGGGTGAGTAA[FAM-dT][THF][BHQ-dT]CGGAACATGTCCTGT
